# Supplementary material for: Corneal Surface Wave Propagation Associated with Intraocular Pressures: OCT Elastography Assessment in a Simplified Eye Model
Source: Bioengineering (Basel). 2023 Jun 24;10(7):754. doi: 10.3390/bioengineering10070754 (PMC10376591; doi:10.3390/bioengineering10070754)
Supplement: Supplementary file 1 [file bioengineering-10-00754-s001.zip]

Archive with 1 entries (1 files):
- bioengineering-2390456-Video S1.avi
